# Supplementary material for: Soil microbial community responses to short-term nitrogen addition in China’s Horqin Sandy Land
Source: PLoS One. 2021 May 20;16(5):e0242643. doi: 10.1371/journal.pone.0242643 (PMC8143696; doi:10.1371/journal.pone.0242643)
Supplement: S1 Data — (XLSX) [file pone.0242643.s004.xlsx]

## Sheet: Table 1
	Sandy grassland	Semi-fixed sandy land
SOC (g Kg-1)	1.67±0.001a	3.04±0.001b
TN (g Kg-1)	1.17±0.009a	3.20±0.014b
TP (g Kg-1)	0.20±0.013a	0.19±0.005a
PH	8.15±0.027a	8.50±0.150b
EC (μS cm-1)	16.76±0.517a	26.75±0.680b
MBC (mg Kg-1)	32.24±2.600a	26.05±2.706a
MBN (mg Kg-1)	4.80±0.766a	5.86±0.734a
BG(U/g)	5.29±0.353a	16.32±1.165b
NAG (U/g)	0.89±0.143a	2.30±0.323a

## Sheet: Table 2
Parameter	Sandy grassland					Semi-fixed sandy land
	Background	Control	N5	N10	N15	Background	Control	N5	N10	N15
SMBC (mg kg-1)	32.24±2.60Ab	17.16±2.59Aa	16.32±4.37Aa	16.81±4.45Aa	13.48±1.97Aa	26.05±2.71Aa	62.99±14.02Bb	25.50±1.98Aa	20.36±6.87Aa	23.57±3.93Aa
SMBN (mg kg-1)	4.80±0.77Ab	2.06±0.36Aa	4.07±0.57Aab	3.28±0.80Aab	2.34±0.38Aab	5.86±0.73Aab	8.31±1.65Bb	4.16±0.89Aa	3.10±0.99Aa	4.36±1.38Aa
SMBC/SMBN	7.84±0.90Ba	7.79±2.72Aa	4.79±1.49Aa	6.44±1.84Aa	5.24±0.62Aa	4.77±0.41Aa	7.49±0.61Ab	6.75±1.57Aab	5.31±1.44Aab	6.03±0.68Aab
BG(U g-1)	5.29±0.35Aa	11.98±0.36Bc	14.26±0.60Ad	19.49±0.60Be	6.99±0.43Ab	16.32±1.17Bb	6.44±0.70Aa	11.67±1.00Aab	11.09±0.71Aab	14.06±0.29Bb
NAG (U g-1)	0.89±0.14Aa	1.48±0.14Aa	1.21±0.22Aa	2.64±0.16Ab	2.79±0.27Ab	2.30±0.32Ba	3.50±0.83Ba	2.73±0.32Ba	2.63±0.18Aa	2.85±0.84Aa
DHA(U g-1)	n.d.	n.d.	n.d.	n.d.	n.d.	n.d.	n.d.	n.d.	n.d.	n.d.

## Sheet: Table 3
Parameter	Site type	N addition	Site type×N addition
SMBC	20.12**	4.83**	5.15**
SMBN	10.81**	1.25	4.64**
SMBC/SMBN	0.02	1.29	0.43
BG	29.91**	41.86**	53.64**
NAG	8.36**	2.31	3
DHA	——	——	——

## Sheet: Fig.1
	16S	SE	N	P			ITS	SE	N	P
GCK	99100000a	1.09302e+07	3	P>0.05		GCK	3530000a	260832	3	P<0.05
SCK	206666666.67b	6.09435e+07	3			SCK	11260000b	5.52019e+06	3
GN1	87500000a	1.37568e+07	3	P=0.06		GN1	2486666.67a	490079	3	P>0.05
SN1	155000000a	1.25033e+07	3			SN1	11260000a	5.52019e+06	3
GN2	88900000a	5.76628e+06	3	P>0.05		GN2	5190000a	2.41144e+06	3	P>0.05
SN2	71133333.33a	7.94782e+06	3			SN2	1146000a	156491	3
GN3	78766666.67a	1.40559e+07	3	P>0.05		GN3	2440000a	471628	3	P>0.05
SN3	78333333.33a	1.3406e+07	3			SN3	2000000a	494267	3

## Sheet: Table S1
Samples	Valid sequences	Average length (bp)	OTUsa	ACEa	Chaoa	Shannona	Simpsona	Coverage
G1CK	49599	414.929	2071	5006.98	5020.67	6.638	0.0051	0.977
G3CK	48922	415.525	2072	5029.1	5039.55	6.84	0.003	0.978
G5CK	48342	414.913	1993	5100.2	5016.36	6.634	0.0038	0.976
G1N5	44464	414.194	1908	4621.71	4545.72	6.593	0.0044	0.977
G3N5	46174	415.509	2071	5284.12	5318.21	6.79	0.0031	0.974
G5N5	48299	416.49	2051	5335.18	5280.87	6.767	0.0034	0.975
G1N10	49870	412.779	1985	4819.52	4763.37	6.355	0.0072	0.978
G3N10	50204	415.404	2048	5203.61	5252.55	6.722	0.004	0.977
G5N10	48753	414.907	2078	5532.82	5489.31	6.705	0.0037	0.973
G1N15	45325	414.034	2038	5000.4	4875.67	6.439	0.0079	0.974
G3N15	50234	415.505	2073	5313.73	5291.75	6.797	0.0032	0.976
G5N15	45374	415.676	2086	5024.84	4918.82	6.781	0.0035	0.975
S1CK	40037	414.934	1811	4813.18	4119.89	6.159	0.008	0.975
S3CK	50269	417.016	2083	5167.85	5132.44	6.817	0.0031	0.977
S5CK	46256	417.24	2012	4811.95	4764.48	6.263	0.0153	0.975
S1N5	42645	414.773	1967	4748.1	4821.63	6.59	0.0045	0.974
S3N5	47532	414.289	2031	4765.34	4792.12	6.559	0.0042	0.977
S5N5	42724	415.112	2023	4882.95	4835.37	6.552	0.0046	0.973
S1N10	45293	415.83	1993	4782.58	4707	6.531	0.0074	0.976
S3N10	46721	416.992	2006	4842.99	4825.25	6.63	0.0045	0.977
S5N10	49408	417.805	2001	4926.04	4817.08	6.433	0.009	0.978
S1N15	47761	415.475	1956	4242.93	4260.24	6.188	0.0116	0.98
S3N15	45381	416.219	1942	4386.08	4284.44	6.378	0.0071	0.978
S5N15	51789	414.069	1955	4324.61	4281.67	6.194	0.0145	0.982

## Sheet: Table S2
Samples	Valid sequences	Average length (bp)	OTUsa	ACEa	Chaoa	Shannona	Simpsona	Coverage
G1CK	61950	250.127	268	278.237	295.143	3.773	0.048	0.99972
G3CK	69669	247.635	244	258.275	256.214	3.53	0.074	0.99974
G5CK	67161	240.78	276	289.095	294.071	3.482	0.061	0.99967
G1N5	68303	247.16	203	210.425	214.143	3.322	0.068	0.99982
G3N5	67904	239.774	241	252.984	252.333	3.684	0.057	0.99976
G5N5	68954	245.224	235	253.304	252.25	3.275	0.096	0.99966
G1N10	62859	244.185	264	273.895	273.13	2.934	0.119	0.9997
G3N10	57367	239.727	281	292.088	298.769	3.522	0.066	0.99969
G5N10	68327	242.764	314	318.141	318.5	4.037	0.046	0.99986
G1N15	67792	240.302	292	300.548	301	3.547	0.062	0.99976
G3N15	68431	249.07	242	247.397	248	2.669	0.249	0.99983
G5N15	59879	240.757	243	251.083	258.111	3.518	0.061	0.99972
S1CK	56652	246.955	273	345.389	346	1.386	0.581	0.99871
S3CK	68076	244.892	373	384.353	384.04	4.081	0.039	0.99966
S5CK	73089	244.797	365	381.185	388.619	3.589	0.068	0.99957
S1N5	70478	246.198	317	323.009	325.75	3.691	0.088	0.99979
S3N5	72117	230.261	363	395.885	397.459	2.535	0.247	0.99931
S5N5	68935	246.985	314	322.729	319.913	3.658	0.062	0.99976
S1N10	60039	242.285	234	244.467	258	3.655	0.06	0.99978
S3N10	66654	238.641	222	228.237	229.857	3.562	0.073	0.99985
S5N10	72555	247.284	211	215.009	214.273	2.6	0.283	0.99988
S1N15	70873	230.935	178	186.157	184.111	2.732	0.182	0.99985
S3N15	69637	248.059	161	173.659	172.143	2.693	0.226	0.99982
S5N15	67072	236.89	181	184.951	185	2.975	0.132	0.99989
